# Supplementary material for: Repurposing of FDA-Approved Antiviral Drugs Against Monkeypox Virus: Comparative In Vitro Screening and Structure Based In Silico Studies
Source: Pharmaceuticals (Basel). 2025 Dec 5;18(12):1857. doi: 10.3390/ph18121857 (PMC12736150; doi:10.3390/ph18121857)
Supplement: Supplementary file 1 [file pharmaceuticals-18-01857-s001.zip]

Archive with 1 entries (1 files):
- pharmaceuticals-3972228-supplementary.pdf
